# Supplementary material for: Prognostic Value of Decreased High-Density Lipoprotein Cholesterol Levels in Infective Endocarditis
Source: J Clin Med. 2022 Feb 12;11(4):957. doi: 10.3390/jcm11040957 (PMC8877683; doi:10.3390/jcm11040957)
Supplement: Supplementary file 1 [file jcm-11-00957-s001.zip]

Archive with 1 entries (1 files):
- jcm-1560223-supplementary.pdf
